# Supplementary material for: Anti-Inflammatory Activity of Mulberry Leaf Flavonoids In Vitro and In Vivo
Source: Int J Mol Sci. 2022 Jul 12;23(14):7694. doi: 10.3390/ijms23147694 (PMC9318041; doi:10.3390/ijms23147694)
Supplement: Supplementary file 1 [file ijms-23-07694-s001.zip]

Archive with 3 entries (3 files):
- Table S1.pdf
- Table S2 .pdf
- Table S3.pdf
